# Supplementary material for: Development and Implementation of an OSCE for Formative Assessment of Core Clinical Skills in Internal Medicine Interns
Source: MedEdPORTAL. 2026 Feb 20;22:11576. doi: 10.15766/mep_2374-8265.11576 (PMC12920606; doi:10.15766/mep_2374-8265.11576)
Supplement: Supplementary file 1 — Prebrief Guide.docxStation A - GI Case Instructions.docxStation A - ID Case Instructions.docxStation A - GI Facilitator Guide.docxStation A - ID Facilitator Guide.docxStation B - Instructions.docxStation B - SP Case.docxStation B - SP Guide.docxStation C - Instructions.docxStation C - Sign-Out Template.docxStation C - Facilitator Guide.docxStation D - Instructions.docxStation D - Orders Form.docxStation D - Facilitator Guide.docxStation D - Page Delivery Instructions.docxStation A - Evaluator Checklist.docxStation B - Evaluator Checklist.docxStation C - Evaluator Checklist.docxStation D - Evaluator Checklist.docxPre- and Postsurveys.docx [file mep_2374-8265.11576-s001.zip]

Archive with 21 entries (21 files):
- A. Prebrief Guide.docx
- T. Pre- and Postsurveys.docx
- B. Station A - GI Case Instructions.docx
- C. Station A - ID Case Instructions.docx
- D. Station A - GI Facilitator Guide.docx
- E. Station A - ID Facilitator Guide.docx
- F. Station B - Instructions.docx
- G. Station B - SP Case.docx
- H. Station B - SP Guide.docx
- I. Station C - Instructions.docx
- J. Station C - Sign-Out Template.docx
- K. Station C - Facilitator Guide.docx
- L. Station D - Instructions.docx
- M. Station D - Orders Form.docx
- N. Station D - Facilitator Guide.docx
- O. Station D - Page Delivery Instructions.docx
- P. Station A - Evaluator Checklist.docx
- Q. Station B - Evaluator Checklist.docx
- R. Station C - Evaluator Checklist.docx
- S. Station D - Evaluator Checklist.docx
- _Educational Summary Report_11576.pdf
